# Supplementary material for: Molecular Detections of Hematoparasites in Tabanids (Diptera: Tabanidae) from Northeastern Thailand
Source: Pathogens. 2025 Nov 27;14(12):1208. doi: 10.3390/pathogens14121208 (PMC12736051; doi:10.3390/pathogens14121208)
Supplement: Supplementary file 1 [file pathogens-14-01208-s001.zip]

Archive with 2 entries (2 files):
- Data S2.txt
- Table S1.pdf
