# Supplementary material for: Molecular Detections of Hematoparasites in Tabanids (Diptera: Tabanidae) from Northeastern Thailand
Source: Pathogens. 2025 Nov 27;14(12):1208. doi: 10.3390/pathogens14121208 (PMC12736051; doi:10.3390/pathogens14121208)
Supplement: Supplementary file 1 [file pathogens-14-01208-s001.zip › Data S2.txt]

>PV346806 [Organism=Trypanosoma theileri] Trypanosoma theileri internal transcribed spacer 1, 5.8S ribosomal RNA, internal transcribed spacer 2, and large subunit ribosomal RNA
ATGTATATATAAATTATATATACATGTGTGTGTACCGCGGGGAGGAAATGTGAATTTTCTCCTTCGCACAGATAATATATATATGTGTTTTTGCTTTTGCTCCACACCTAGACATACATAGGTGTGTGATGTAAAAGAAAAAAAACACAAACAAAAAAACTCATGCCGCTTGACTCTCTCCACACACATCTATATGTATGTGTAAATGTGTGTGTGTGATTGTTGAGAACGGCCCCAACAACGTGTCGCGATGGATGACTTGGCTTCCTATTTCGTTGAAAAACGCAGCAAAGTGCGATAAGTGGTATCAATTGCAGAATCATTCAATTACCGAATCTTTGAACGCAAACGGCGCATGGGAGAAGCTCCCCGGAGTCATCCCCGTGCATGCCATATTTCTCAGTGTCGAACAACAAAAAACCACCATACAAACATGTTATTGTGTATGTGTGTGTGGGAATTTTTAACAGAGAGCCCTTGGGGATACGGATGAAACACGCTTTCCTCGGCGCGCTTCGCGTGCAGAGGAGAGGGGGTCTGCACTTTTTTGTGTAGAGTCTTTTTTTGTGTATGATCCGCTCCGGCGCTTGTGTGTGTGTGCGTGTGTTTTCTCTCCTCTCTCACTTTTTGCTCGTGTTGTGTGTGTATACATATAATATGAGTTATAATTTGAGAAAAGGGGGAGACATACCACATGCATGTCTGTACAACAACAACCAAAAACACCAACGAGAGAAAAAGACAAAAAGGATTCTTTTCTTTTTTCTTTTCCTGTGCGCATGTGTGTATGGTATATATAAAAATTATACTGTGGGTGTGTGTGCAATGCACACCTACAACCTTTTGTT  
>PV346807 [Organism=Trypanosoma theileri] Trypanosoma theileri internal transcribed spacer 1, 5.8S ribosomal RNA, internal transcribed spacer 2, and large subunit ribosomal RNA
ATGTATATATAAATTATATATACATGTGTGTGTACCGCGGGGAGGAAATGTGAATTTTCTCCTTCGCACAGATAATATATATATGTGTTTTTGCTTTTGCTCCACACCTAGACATACATAGGTGTGTGATGTAAAAGAAAAAAAACACAAACAAAAAAACTCATGCCGCTTGACTCTCTCCACACACATCTATATGTATGTGTAAATGTGTGTGTGTGATTGTTGAGAACGGCCCCAACAACGTGTCGCGATGGATGACTTGGCTTCCTATTTCGTTGAAGAACGCAGCAAAGTGCGATAAGTGGTATCAATTGCAGAATCATTCAATTACCGAATCTTTGAACGCACACGGCGCAGGGGAGAAGCTCCCCGGAGTCATCCCCGTGCATGCCATATTTCTCAGTGTCGAACAACAAAAAACCACCATACAAACATGTTATTGTGTATGTGTGTGTGGGAATTTTTAACAGAGAGCCCTTGGGGATACGGATGAAACACGCTTTCCTCGGCGCGCTTCGCGTGCAGAGGAGAGGGGGTCTGCACTTTTTTGTGTAGAGTCTTTTTTTGTGTATGATCCGCTCCGGCGCTTGTGTGTGTGTGCGTGTGTTTTCTCTCCTCTCTCACTTTTTGCTCGTGTTGTGTGTGTATACATATAATATGAGTTATAATTTGAGAAAAGGGGGAGACATACCACATGCATGTCTGTACAACAACAACCAAAAACACCAACGAGAGAAAAAGACAAAAAGGATTCTTTTCTTTTTTCTTTTCCTGTGCGCATGTGTGTATGGTATATATAAAAAATATACTGTGGGTGTGTGTGCAATGCACACCTACCACCTTTTGTT  
>PV346808 [Organism=Trypanosoma theileri] Trypanosoma theileri internal transcribed spacer 1, 5.8S ribosomal RNA, internal transcribed spacer 2, and large subunit ribosomal RNA
ATGTATATATAAATTATATATACATGTGTGTGTACCGCGGGGAGGAAATGTGAATTTTCTCCTTCGCACAGATAATATATATATGTGTTTTTGCTTTTGCTCCACACCTAGACATACATAGGTGTGTGATGTAAAAGAAAAAAAACACAAACAAAAAAACTCATGCCGCTTGACTCTCTCCACACACATCTATATGTATGTGTAAATGTGTGTGTGTGATTGTTGAGAACGGCCCCAACAACGTGTCGCGATGGATGACTTGGCTTCCTATTTCGTTGAAAAACGCAGCAAAGTGCGATAAGTGGTATCAATTGCAGAATCATTCAATTACCGAATCTTTGAACGCACACGGCGCATGGGAGAAGCTCCCCGGAGTCATCCCCGTGCATGCCATATTTCTCAGTGTCGAACAACAAAAAACCACCCTACAAACATGTTATTGTGTGTGTGTGTGTGGGAATTTTTAACAGAGAGCCCTTGGGGATACGGATGAAACACGCTTTCCTCGGCGCGCTTCCCGTGCAGAGGAGAGGGGGTCTGCACTTTTTTGTGTAGAGTCTTTTTTTGTGTATGATCCGCTCCGGCGCTTGTGTGTGTGTGCGTGTGTTTTCTCTCCTCTCTCACTTTTTGCTCGTGTTGTGTGTGTATACATATAATATGAGTTATAATTTGGGAAAAGGGGGAGACATACCACATGCGTGTCTGTACAACAACAACCAAAAACACCAACGAGAGAAAAAGACAAAAAGGATTCTTTTCTTTTTTCTTTTCCTGTGCGCATGTGTGTATGGTATATATAAAAAATATACTGTGGGTGTGTGTGCAATGCACACCTACAACCTTTTGTT  

>PX285886 [Organism=Anaplasma platys] Anaplasma platys 16S ribosomal RNA, partial sequence
AGTCGAACGGATTTTTGTCATAGCTTGCTATGATAAAAATTAGTGGCAGACGGGTGAGTAATGCATAGGAATCTACCTAGTAGTATGGGATAGCCACTAGAAATGGTGGGTAATACTGTATAATCCCTGCGGGGGAAAGATTTATCGCTATTAGATGAGCCTATGTTAGATTAGCTAGTTGGTAGGGTAAAGGCCTACCAAGGCAGTGATCTATAGCTGGTCTGAGAGGATGATCAGCCACACTGGAACTGAGATACGGTCCAGACTCCTACGGGAGGCAGCAGTGGGGAATATTGGACAATGGGCGCAAGCCTGATCCAGCTATGCCGCGTGAGTGAGGAAGGCCTTAGGGTTGTAAAACTCTTTCAGTGGGGAAGATAATGACGGTACCCACAGAAAAAGTCCCGGCAAACTC
